# Supplementary material for: Comprehensive Characterization of Platelet-Enriched MicroRNAs as Biomarkers of Platelet Activation
Source: Cells. 2022 Apr 7;11(8):1254. doi: 10.3390/cells11081254 (PMC9030873; doi:10.3390/cells11081254)
Supplement: Supplementary file 1 [file cells-11-01254-s001.zip]

Archive with 1 entries (1 files):
- cells-1608581-supplementary.pdf
